# Supplementary material for: Brca1 is expressed in human microglia and is dysregulated in human and animal model of ALS
Source: Mol Neurodegener. 2015 Aug 1;10:34. doi: 10.1186/s13024-015-0023-x (PMC4521418; doi:10.1186/s13024-015-0023-x)
Supplement: Additional file 2: Figure S1. — Comparison of gene dysregulation in microglia and motoneurones. (A) Venn diagrams showing that 19 genes are commonly dysregulated in microglia and motoneurones at symptomatic age (P90). (B) Comparison of dysregulated genes in microglia at P90 and motoneurones at disease end stage shows that 65 genes are commonly dysregulated, 603 genes are uniquely dysregulated in hSOD1G93A microglia and 320 uniquely in hSOD1G93A motoneurones. Three chips were used per condition (wild type and SOD1G93A) with microglia from lumbar spinal cord of at least six pooled mice. [file 13024_2015_23_MOESM2_ESM.xlsx]

## Sheet: EDITED (2)
Table S1. Database of differential expression comparison of hSOD1G93A microglia microarray data relative to control microglia at 90 days of age
Gene Symbol	Gene Title	p-value (Sod vs. WT)	stepup(p-value)	Fold-Change	Mean(Sod)	Mean(WT)
Mobp	myelin-associated oligodendrocytic basic protein	0.0333299	0.330159	-5.63451	8.7253	11.2196
Atp1a2	ATPase, Na+/K+ transporting, alpha 2 polypeptide	0.0038934	0.263415	-5.08294	8.68607	11.0317
Nefl	neurofilament, light polypeptide	0.00710167	0.275872	-4.6091	6.62244	8.82692
Bcas1	breast carcinoma amplified sequence 1	0.0136904	0.300418	-4.08863	9.30836	11.34
Hlf	hepatic leukemia factor	0.00858432	0.279182	-3.70397	5.75871	7.64779
Nhsl2	NHS-like 2	0.0445491	0.346725	-3.5552	6.4583	8.28823
Slc39a12	solute carrier family 39 (zinc transporter), member 12	0.00372073	0.263415	-3.50576	4.78042	6.59015
Klrd1	killer cell lectin-like receptor, subfamily D, member 1	0.00314348	0.259722	-3.4643	5.39594	7.1885
Mbp	myelin basic protein	0.019899	0.309262	-3.44637	11.4723	13.2574
Mapk10	mitogen-activated protein kinase 10	0.00625518	0.275872	-3.30296	5.29308	7.01684
1700097N02Rik	RIKEN cDNA 1700097N02 gene	0.0300628	0.327096	-3.30294	3.96304	5.68679
Rgs18	regulator of G-protein signaling 18	0.00596054	0.275872	-3.10106	6.73407	8.36683
Il7r	interleukin 7 receptor	0.00977303	0.285314	-3.06944	6.14271	7.76069
Cd24a	CD24a antigen	0.00605399	0.275872	-3.05127	8.21364	9.82305
Serpinb1a	serine (or cysteine) peptidase inhibitor, clade B, member 1a	0.0138832	0.301072	-3.04502	6.4836	8.09005
6720407P12Rik	RIKEN cDNA 6720407P12 gene	0.00698748	0.275872	-3.02501	5.71848	7.31543
Ctnnd2/LOC100045979	catenin (cadherin associated protein), delta 2/similar to arm-repeat protein NPRAP	0.0119376	0.295103	-2.97792	5.75963	7.33393
Snca	synuclein, alpha	0.000224916	0.219436	-2.96904	5.05401	6.624
Gja1	gap junction protein, alpha 1	0.00217139	0.252978	-2.95051	4.07664	5.6376
Slc4a4	solute carrier family 4 (anion exchanger), member 4	0.022282	0.316378	-2.93788	7.30346	8.85824
Aldh1a1	aldehyde dehydrogenase family 1, subfamily A1	0.001942	0.248081	-2.91796	5.51023	7.05519
Itih3	inter-alpha trypsin inhibitor, heavy chain 3	0.0164156	0.305355	-2.889	4.8184	6.34897
Ceacam10	carcinoembryonic antigen-related cell adhesion molecule 10	0.0176499	0.307599	-2.87094	7.86071	9.38224
Abtb2	ankyrin repeat and BTB (POZ) domain containing 2	0.0425657	0.343383	-2.83722	7.22348	8.72796
Kif5c	kinesin family member 5C	0.00437018	0.267493	-2.82501	6.87504	8.3733
Cpe/LOC100046434	carboxypeptidase E/similar to carboxypeptidase E	0.0199047	0.309262	-2.8098	7.19321	8.68368
Klc1	kinesin light chain 1	0.0038339	0.263415	-2.79345	5.93953	7.42158
Prkar2b	protein kinase, cAMP dependent regulatory, type II beta	0.0142928	0.301877	-2.78841	5.33189	6.81134
9530053H05Rik	RIKEN cDNA 9530053H05 gene	0.0310391	0.328075	-2.71389	7.34883	8.7892
Slc1a2	solute carrier family 1 (glial high affinity glutamate transporter), member 2	0.017274	0.307276	-2.6943	6.55455	7.98447
Prdx6	peroxiredoxin 6	0.000586728	0.242526	-2.66271	7.61158	9.02448
Lrba	LPS-responsive beige-like anchor	0.00368267	0.263415	-2.65852	7.1679	8.57852
Prtn3	proteinase 3	0.0260842	0.320468	-2.65459	7.98548	9.39396
Mtap2	microtubule-associated protein 2	0.0329352	0.329975	-2.63387	3.86609	5.26327
Copg2as2	coatomer protein complex, subunit gamma 2, antisense 2	0.0148452	0.303531	-2.62041	5.4147	6.80449
Gadd45a	growth arrest and DNA-damage-inducible 45 alpha	0.0117923	0.295103	-2.61927	7.31731	8.70648
Clasp2	CLIP associating protein 2	0.0377727	0.337338	-2.60346	6.6871	8.06753
Kif5a	kinesin family member 5A	0.015454	0.303531	-2.59622	6.76925	8.14567
Selp	selectin, platelet	0.0674672	0.376113	-2.58288	4.70251	6.07149
Atp8b4	ATPase, class I, type 8B, member 4	0.00581982	0.275872	-2.56265	7.47182	8.82946
Gda	guanine deaminase	0.0211511	0.31191	-2.52283	6.32724	7.66228
Aldoc	aldolase C, fructose-bisphosphate	0.00787027	0.276662	-2.51706	8.51703	9.84877
Itsn1	intersectin 1 (SH3 domain protein 1A)	0.0871059	0.399936	-2.51352	5.7013	7.03101
Klhl4	kelch-like 4 (Drosophila)	0.0429739	0.344302	-2.51255	4.57893	5.90809
Mfsd6	major facilitator superfamily domain containing 6	0.00827024	0.278395	-2.48581	6.30357	7.61729
Pfn2	profilin 2	0.0127616	0.29859	-2.48507	7.06115	8.37444
Rcan2	regulator of calcineurin 2	0.0287409	0.325	-2.48131	7.10698	8.41809
Ndn	necdin	0.0361185	0.336418	-2.46249	6.11561	7.41573
Slc22a15	solute carrier family 22 (organic anion/cation transporter), member 15	0.0568729	0.36111	-2.44727	5.38682	6.678
Slc15a2	solute carrier family 15 (H+/peptide transporter), member 2	0.0115549	0.295103	-2.44378	5.90404	7.19315
Mkrn1	makorin, ring finger protein, 1	0.0132798	0.298694	-2.43463	9.57296	10.8567
Cask	calcium/calmodulin-dependent serine protein kinase (MAGUK family)	0.00611078	0.275872	-2.42536	8.39633	9.67452
Stx11	syntaxin 11	0.00226003	0.252978	-2.42161	7.90775	9.18371
Sema4a	sema domain, immunoglobulin domain (Ig), transmembrane domain ™	0.0161418	0.304711	-2.40258	8.31992	9.5845
Mgam	maltase-glucoamylase	0.0114674	0.2942	-2.38934	6.42878	7.6854
Trim2	tripartite motif-containing 2	0.00428917	0.2666	-2.38358	9.46188	10.715
Cmah	cytidine monophospho-N-acetylneuraminic acid hydroxylase	0.00366017	0.263415	-2.37702	6.81538	8.06453
Gsn	gelsolin	0.00289701	0.256511	-2.36933	8.57247	9.81695
Hdc	histidine decarboxylase	0.000265509	0.219436	-2.36488	9.66572	10.9075
Vsnl1	visinin-like 1	0.0192203	0.309262	-2.36207	4.61621	5.85627
Atp1b1	ATPase, Na+/K+ transporting, beta 1 polypeptide	0.0160154	0.304597	-2.34437	3.40127	4.63047
A730017C20Rik	RIKEN cDNA A730017C20 gene	0.00925414	0.283268	-2.34354	3.99923	5.22792
C230085N15Rik	RIKEN cDNA C230085N15 gene	0.0268508	0.321415	-2.34308	5.16536	6.39377
Enah	enabled homolog (Drosophila)	0.0639118	0.372019	-2.34155	6.32508	7.55254
Ccr2	chemokine (C-C motif) receptor 2	0.0160055	0.304597	-2.33471	7.75206	8.9753
Elovl7	ELOVL family member 7, elongation of long chain fatty acids (yeast)	0.03916	0.338552	-2.33063	6.46408	7.68479
Emr4	EGF-like module containing, mucin-like, hormone receptor-like sequence 4	0.0894016	0.402124	-2.33014	5.80488	7.0253
Ms4a4b	membrane-spanning 4-domains, subfamily A, member 4B	0.0111859	0.293057	-2.32028	3.87085	5.08515
S100a10	S100 calcium binding protein A10 (calpactin)	0.00623122	0.275872	-2.30555	8.62855	9.83366
Slfn4	schlafen 4	0.00702007	0.275872	-2.30186	11.0158	12.2186
Adpgk	ADP-dependent glucokinase	0.00520858	0.273625	-2.28236	6.8435	8.03403
Ednrb	endothelin receptor type B	0.0333733	0.330226	-2.27428	6.2481	7.43351
Ehd1	EH-domain containing 1	0.0222497	0.316378	-2.27385	8.87177	10.0569
Olfm1	olfactomedin 1	0.0133725	0.298694	-2.26637	4.83371	6.0141
Sema4f	sema domain, immunoglobulin domain (Ig), TM domain, and short cytoplasmic domain	0.0436559	0.345329	-2.26523	5.26344	6.44309
Pltp	phospholipid transfer protein	0.057223	0.361496	-2.26205	8.7474	9.92503
Ndrg1	N-myc downstream regulated gene 1	0.113575	0.4296	-2.25417	6.45728	7.62988
S100b	S100 protein, beta polypeptide, neural	0.0111727	0.293057	-2.25297	7.12884	8.30067
Acap1/LOC100045877	ArfGAP with coiled-coil, ankyrin repeat and PH domains 1/similar to Centaurin, beta	0.0256813	0.320397	-2.24335	8.53077	9.69643
Tex15	testis expressed gene 15	0.00504948	0.273625	-2.22595	5.54275	6.69717
D130051D11Rik	RIKEN cDNA D130051D11 gene	0.0477961	0.350824	-2.22213	7.91347	9.06542
Crispld2	cysteine-rich secretory protein LCCL domain containing 2	0.0754624	0.385214	-2.2123	9.64127	10.7868
Klf9	Kruppel-like factor 9	0.00655646	0.275872	-2.21	9.09291	10.2369
1190002H23Rik	RIKEN cDNA 1190002H23 gene	0.0303702	0.327138	-2.20987	6.83529	7.97925
Padi4	peptidyl arginine deiminase, type IV	0.0197628	0.309262	-2.20689	7.77405	8.91606
Rhobtb1	Rho-related BTB domain containing 1	0.000644984	0.242526	-2.20208	7.4231	8.56197
Prr18	proline rich region 18	0.0217812	0.3151	-2.1998	6.75048	7.88785
Tmcc1	Transmembrane and coiled coil domains 1	0.0214206	0.313462	-2.1874	7.52528	8.65449
Rhou	ras homolog gene family, member U	0.0301063	0.327096	-2.18183	7.75241	8.87794
Ccni	Cyclin I	0.0229177	0.317133	-2.17956	6.01116	7.1352
Bank1	B-cell scaffold protein with ankyrin repeats 1	0.00195056	0.248081	-2.173	7.81663	8.93632
Nedd9	neural precursor cell expressed, developmentally down-regulated gene 9	0.0101021	0.286473	-2.17199	7.21516	8.33417
Ifitm2	interferon induced transmembrane protein 2	0.0814665	0.392419	-2.16144	9.60088	10.7129
Klra2	killer cell lectin-like receptor, subfamily A, member 2	0.00881484	0.279182	-2.15321	4.05335	5.15984
S100a6	S100 calcium binding protein A6 (calcyclin)	0.0200488	0.309262	-2.1518	9.86037	10.9659
1100001G20Rik	RIKEN cDNA 1100001G20 gene	0.0425313	0.343383	-2.1506	10.052	11.1568
Acsl6	acyl-CoA synthetase long-chain family member 6	0.0491228	0.352313	-2.15027	4.76489	5.86941
Sparcl1	SPARC-like 1	0.0372304	0.337325	-2.14461	6.46132	7.56204
Gfi1	growth factor independent 1	0.0181014	0.308047	-2.1443	4.58812	5.68862
2610018G03Rik	RIKEN cDNA 2610018G03 gene	0.0629448	0.371192	-2.13791	7.94042	9.03662
Rnase6	ribonuclease, RNase A family, 6	0.0120174	0.295385	-2.12771	7.06027	8.14958
S100a4	S100 calcium binding protein A4	0.000821308	0.242526	-2.12241	8.41902	9.50472
Clec4e	C-type lectin domain family 4, member e	0.0124312	0.297683	-2.10103	7.732	8.8031
Lpar1	lysophosphatidic acid receptor 1	0.0305017	0.327319	-2.09119	6.83841	7.90274
Tcf7l2	transcription factor 7-like 2, T-cell specific, HMG-box	0.0380994	0.337338	-2.09104	5.77234	6.83657
Ahnak	AHNAK nucleoprotein (desmoyokin)	0.00828377	0.278395	-2.09061	7.53941	8.60334
Msl2	male-specific lethal 2 homolog (Drosophila)	0.0157385	0.304597	-2.08743	8.63754	9.69927
Actn1	actinin, alpha 1	0.0299676	0.327096	-2.08017	9.48057	10.5373
Cplx1	complexin 1	0.00685348	0.275872	-2.07682	6.70244	7.75682
A730009E18Rik	RIKEN cDNA A730009E18 gene	0.110137	0.425209	-2.07545	4.41693	5.47035
Spint2	serine protease inhibitor, Kunitz type 2	0.0173777	0.307276	-2.06985	5.74958	6.7991
Elavl2	ELAV (embryonic lethal, abnormal vision, Drosophila)-like 2 (Hu antigen B)	0.00267906	0.254139	-2.06355	3.24867	4.2938
Plac8	placenta-specific 8	0.00112773	0.245399	-2.06023	9.23581	10.2786
Ets1	E26 avian leukemia oncogene 1, 5' domain	0.0470699	0.350174	-2.0565	7.48721	8.5274
Pstpip2	proline-serine-threonine phosphatase-interacting protein 2	0.00727559	0.275872	-2.05637	6.26454	7.30463
Camk2n1	calcium/calmodulin-dependent protein kinase II inhibitor 1	0.00270932	0.254139	-2.05494	9.75812	10.7972
Gnai1	guanine nucleotide binding protein (G protein), alpha inhibiting 1	0.00982393	0.285314	-2.05171	7.91031	8.94714
2900092N22Rik	RIKEN cDNA 2900092N22 gene	0.0571567	0.361496	-2.05002	4.51166	5.5473
Ank2	ankyrin 2, brain	0.0497685	0.353259	-2.0489	4.70995	5.7448
Jph1	junctophilin 1	0.0262411	0.320738	-2.04686	4.32451	5.35792
Ncam1	neural cell adhesion molecule 1	0.00120259	0.245399	-2.04661	5.03669	6.06992
Fam132a	family with sequence similarity 132, member A	0.0780658	0.387923	-2.04033	7.12759	8.1564
Ap2a2	adaptor protein complex AP-2, alpha 2 subunit	0.0366721	0.336442	-2.03003	7.308	8.3295
Ints6	integrator complex subunit 6	0.107177	0.421466	-2.02693	6.26295	7.28225
Bace1	beta-site APP cleaving enzyme 1	0.0684135	0.37714	-2.01962	7.03173	8.04582
Spn	sialophorin	0.0222308	0.316378	-2.01574	5.92266	6.93396
Stmn3	stathmin-like 3	0.0302456	0.327096	-2.00737	7.43765	8.44295
Pf4	platelet factor 4	0.00779071	0.275902	-2.00342	9.84667	10.8491
Klra17	killer cell lectin-like receptor, subfamily A, member 17	0.00852693	0.279182	-2.00272	7.00951	8.01147
Rapgef6	Rap guanine nucleotide exchange factor (GEF) 6	0.0139051	0.301072	-2.00242	9.26569	10.2674
Klhl2	kelch-like 2, Mayven (Drosophila)	0.00290717	0.256511	-1.99741	6.46966	7.46779
Rbmx	RNA binding motif protein, X chromosome	0.0618148	0.368981	-1.99631	6.81907	7.8164
2810002N01Rik	RIKEN cDNA 2810002N01 gene	0.00468765	0.271985	-1.99449	6.94512	7.94114
Dbp	D site albumin promoter binding protein	0.0243341	0.317773	-1.9944	7.59368	8.58963
Iqgap2	IQ motif containing GTPase activating protein 2	0.0074379	0.275872	-1.98831	6.56797	7.55952
Ccr1	chemokine (C-C motif) receptor 1	0.0143746	0.302524	-1.98382	7.36284	8.35113
Dock5	dedicator of cytokinesis 5	0.00272678	0.254139	-1.98222	6.84181	7.82893
Mpzl1	myelin protein zero-like 1	0.00921331	0.283268	-1.97927	4.71042	5.69539
Atxn7l1	ataxin 7-like 1	0.0694452	0.378262	-1.97385	7.18692	8.16793
Ept1	ethanolaminephosphotransferase 1 (CDP-ethanolamine-specific)	0.0670702	0.375932	-1.96726	5.98701	6.9632
Fam65b	family with sequence similarity 65, member B	0.0353035	0.334659	-1.95815	7.18828	8.15778
Nedd4	neural precursor cell expressed, developmentally down-regulated 4	0.0630169	0.37126	-1.95793	7.13913	8.10847
F13a1	coagulation factor XIII, A1 subunit	0.11059	0.425782	-1.95215	10.1347	11.0998
Dmxl2	Dmx-like 2	0.034352	0.332752	-1.94951	7.8702	8.83332
Gdap1	ganglioside-induced differentiation-associated-protein 1	0.0625244	0.370836	-1.94924	5.00663	5.96954
Synm	synemin, intermediate filament protein	0.0361586	0.336418	-1.9461	5.30683	6.26742
BC032203	cDNA sequence BC032203	0.0514779	0.354266	-1.94445	7.2274	8.18676
Hmgb2	high mobility group box 2	0.0198744	0.309262	-1.93851	9.06373	10.0187
Cytip	cytohesin 1 interacting protein	0.0142436	0.301877	-1.93498	11.0642	12.0166
Klf7	Kruppel-like factor 7 (ubiquitous)	0.00992785	0.285314	-1.93417	8.53249	9.4842
Scai	suppressor of cancer cell invasion	0.0415505	0.342457	-1.9339	7.30042	8.25193
LOC100038947/Sirpb1a/Sirpb1b	signal-regulatory protein beta 1-like/signal-regulatory protein beta 1A	0.00318841	0.260146	-1.93016	8.67146	9.62018
Unc13c	unc-13 homolog C (C. elegans)	0.000266721	0.219436	-1.92973	5.13233	6.08073
Mndal	myeloid nuclear differentiation antigen like	0.0838695	0.396102	-1.92667	7.00968	7.95579
Papola	poly (A) polymerase alpha	0.0388149	0.338405	-1.92187	7.44221	8.38473
4933429F08Rik	RIKEN cDNA 4933429F08 gene	0.000793835	0.242526	-1.91901	5.78861	6.72897
Runx1t1	runt-related transcription factor 1; translocated to, 1 (cyclin D-related)	0.0165325	0.305408	-1.91397	2.92439	3.86096
Plec	plectin	0.0662961	0.375254	-1.91075	6.40611	7.34025
5730508B09Rik	RIKEN cDNA 5730508B09 gene	0.0220869	0.316235	-1.91017	6.76236	7.69606
Tgfbi	transforming growth factor, beta induced	0.00821726	0.278395	-1.90771	11.2886	12.2205
Retnla	resistin like alpha	0.00561041	0.275872	-1.90639	8.30424	9.23509
Ndrg4	N-myc downstream regulated gene 4	0.0247252	0.317773	-1.90614	5.94433	6.87499
Sell	selectin, lymphocyte	0.0141992	0.301877	-1.90384	8.05888	8.9878
Fam55d	family with sequence similarity 55, member D	0.0348706	0.333765	-1.90316	4.95888	5.88727
Plp1	proteolipid protein (myelin) 1	0.0459528	0.348508	-1.89939	10.2181	11.1436
Gpm6b	glycoprotein m6b	0.0467594	0.349754	-1.8983	8.14903	9.07373
Mcf2l	mcf.2 transforming sequence-like	0.0376726	0.337338	-1.89297	5.97971	6.90036
Bst1	bone marrow stromal cell antigen 1	0.000771303	0.242526	-1.89263	4.31842	5.23881
Kif13a	Kinesin family member 13A	0.0110058	0.292614	-1.89171	7.44283	8.36252
Stk17b	serine/threonine kinase 17b (apoptosis-inducing)	0.0142751	0.301877	-1.88795	8.83297	9.74979
Mex3b	mex3 homolog B (C. elegans)	0.0583807	0.363176	-1.88531	5.74609	6.66089
Rgs7bp	regulator of G-protein signalling 7 binding protein	0.0960938	0.409629	-1.88391	5.41458	6.32831
Usp32	ubiquitin specific peptidase 32	0.012656	0.29859	-1.88234	8.81083	9.72335
Sh3gl3	SH3-domain GRB2-like 3	0.00690802	0.275872	-1.88197	7.47228	8.38453
Cd55	CD55 antigen	0.0615497	0.368575	-1.88096	4.14156	5.05303
Sec16b	SEC16 homolog B (S. cerevisiae)	0.00689143	0.275872	-1.87929	4.1914	5.10159
1810033B17Rik	RIKEN cDNA 1810033B17 gene	0.000707539	0.242526	-1.87841	10.3814	11.291
Bmx	BMX non-receptor tyrosine kinase	0.0104368	0.288106	-1.87838	6.57972	7.4892
Stmn2	stathmin-like 2	0.0273865	0.32258	-1.87833	4.18275	5.09221
Ppargc1a	peroxisome proliferative activated receptor, gamma, coactivator 1 alpha	0.0210699	0.31191	-1.87709	3.78295	4.69145
Aph1b	anterior pharynx defective 1b homolog (C. elegans)	0.0905285	0.403052	-1.87707	6.46785	7.37634
Anxa11/Gm2260/Gm2274	annexin A11/predicted gene 2260/predicted gene 2274	0.0436974	0.34533	-1.87586	6.19133	7.09888
Slc12a5	solute carrier family 12, member 5	0.0233159	0.317636	-1.87547	6.63369	7.54094
Hip1r	huntingtin interacting protein 1 related	0.0310746	0.328075	-1.87471	7.49639	8.40305
Sp3	trans-acting transcription factor 3	0.0607351	0.367971	-1.87252	7.3312	8.23618
Paqr8	progestin and adipoQ receptor family member VIII	0.0184147	0.308286	-1.8676	6.53195	7.43313
2810037O22Rik	RIKEN cDNA 2810037O22 gene	0.00930801	0.283273	-1.86449	6.41182	7.31061
Nefh	neurofilament, heavy polypeptide	0.0440352	0.345929	-1.8642	4.80192	5.70048
Nefm	neurofilament, medium polypeptide	0.0269533	0.321601	-1.86321	4.40079	5.29858
AI662270	expressed sequence AI662270	0.0462617	0.348905	-1.86179	8.33879	9.23547
Glis3	GLIS family zinc finger 3	0.0915309	0.404118	-1.861	4.93272	5.8288
Cd93	CD93 antigen	0.0440384	0.345929	-1.86042	7.77071	8.66634
Csmd3	CUB and Sushi multiple domains 3	0.06053	0.367666	-1.85938	7.76854	8.66336
Ankrd44	ankyrin repeat domain 44	0.000231909	0.219436	-1.85901	7.98238	8.87691
Ifi203	interferon activated gene 203	0.0124294	0.297683	-1.85589	6.70716	7.59927
Clec4a2	C-type lectin domain family 4, member a2	0.0602458	0.366858	-1.85332	9.50059	10.3907
Mrvi1	MRV integration site 1	0.0308021	0.328075	-1.85319	6.19438	7.08438
8030442B05Rik	RIKEN cDNA 8030442B05 gene	0.00637066	0.275872	-1.85073	5.3192	6.20729
Fgd4	FYVE, RhoGEF and PH domain containing 4	0.091946	0.404337	-1.84981	5.43494	6.32231
C730049O14Rik	RIKEN cDNA C730049O14 gene	0.00468174	0.271985	-1.84622	7.13907	8.02365
Rala	v-ral simian leukemia viral oncogene homolog A (ras related)	0.0450077	0.346774	-1.84479	6.23225	7.11571
Rab6b	RAB6B, member RAS oncogene family	0.0149427	0.303531	-1.84264	8.10469	8.98646
Ampd3	adenosine monophosphate deaminase 3	0.041332	0.342457	-1.84191	7.52636	8.40756
Maf	avian musculoaponeurotic fibrosarcoma (v-maf) AS42 oncogene homolog	0.00543644	0.275872	-1.83368	9.54767	10.4224
Trem1	triggering receptor expressed on myeloid cells 1	0.00711526	0.275872	-1.83135	9.3781	10.251
Cntn1	contactin 1	0.0103453	0.287956	-1.82928	5.63823	6.5095
Plekhg1	pleckstrin homology domain containing, family G (with RhoGef domain) member 1	0.00838366	0.279182	-1.82268	6.69507	7.56112
Exoc6	Exocyst complex component 6	0.154491	0.471212	-1.81964	5.63514	6.4988
H2-Aa	histocompatibility 2, class II antigen A, alpha	0.0102848	0.28793	-1.81914	12.5548	13.4181
Mtap4	microtubule-associated protein 4	0.0572601	0.361496	-1.81841	8.57256	9.43523
Celf4	CUGBP, Elav-like family member 4	0.000231775	0.219436	-1.81676	5.90151	6.76288
Rabgap1l	RAB GTPase activating protein 1-like	0.0504871	0.353883	-1.81546	7.48795	8.34829
Fam63a	family with sequence similarity 63, member A	0.0358929	0.335939	-1.81208	8.21822	9.07586
Flot2	flotillin 2	0.0299552	0.327096	-1.81207	9.48515	10.3428
Cxcr2	chemokine (C-X-C motif) receptor 2	0.0192576	0.309262	-1.81068	8.10708	8.96361
Ceacam1	carcinoembryonic antigen-related cell adhesion molecule 1	0.0228779	0.317092	-1.81058	8.74657	9.60302
Rinl	Ras and Rab interactor-like	0.0475035	0.350824	-1.80983	7.1574	8.01325
Tnrc6b	trinucleotide repeat containing 6b	0.0143746	0.302524	-1.80954	9.1367	9.99232
L1cam	L1 cell adhesion molecule	0.0126326	0.29859	-1.80826	7.43408	8.28868
Helz	helicase with zinc finger domain	0.043754	0.345535	-1.80794	7.655	8.50935
BB163080	expressed sequence BB163080	0.00767625	0.275872	-1.80778	6.49709	7.35131
Hnmt	histamine N-methyltransferase	0.0409092	0.342245	-1.80513	7.57458	8.42668
Rnd3	Rho family GTPase 3	0.0173789	0.307276	-1.80475	4.88718	5.73898
Slco4a1	solute carrier organic anion transporter family, member 4a1	0.0299096	0.327096	-1.80452	10.9182	11.7698
Cep68	centrosomal protein 68	0.00901085	0.28105	-1.80333	9.50619	10.3569
Dpy19l3	dpy-19-like 3 (C. elegans)	0.0259556	0.320468	-1.7992	5.71731	6.56467
Lcor	ligand dependent nuclear receptor corepressor	0.0105261	0.288129	-1.7984	8.11786	8.96457
S1pr5	sphingosine-1-phosphate receptor 5	0.0686723	0.377442	-1.79837	5.8321	6.67879
Tiam1	T-cell lymphoma invasion and metastasis 1	0.0284806	0.32376	-1.79487	7.12185	7.96573
Rc3h2	Ring finger and CCCH-type zinc finger domains 2	0.049642	0.353209	-1.79426	6.52409	7.36748
Dmtf1	cyclin D binding myb-like transcription factor 1	0.000835003	0.242526	-1.79037	6.10224	6.9425
Ypel2	yippee-like 2 (Drosophila)	0.02106	0.31191	-1.78892	9.31979	10.1589
Lats2	large tumor suppressor 2	0.0380819	0.337338	-1.78835	6.34823	7.18686
Ctsg	cathepsin G	0.00751423	0.275872	-1.78699	6.62973	7.46726
Stat3	Signal transducer and activator of transcription 3	0.0160088	0.304597	-1.77933	8.39977	9.2311
Sall1	sal-like 1 (Drosophila)	0.0239367	0.317773	-1.77898	8.77857	9.60962
D5Ertd121e	DNA segment, Chr 5, ERATO Doi 121, expressed	0.0343666	0.332752	-1.77893	5.60857	6.43958
9030619P08Rik	RIKEN cDNA 9030619P08 gene	0.00895499	0.280472	-1.77845	6.28878	7.1194
Cmtm6	CKLF-like MARVEL transmembrane domain containing 6	0.0747228	0.384579	-1.7761	10.8288	11.6575
Sorbs1	sorbin and SH3 domain containing 1	0.0608142	0.368044	-1.77452	5.36837	6.1958
Clec10a	C-type lectin domain family 10, member A	0.0477909	0.350824	-1.77436	6.46199	7.28929
Glrb	glycine receptor, beta subunit	0.0105013	0.288106	-1.77252	5.55607	6.38187
Trnp1	TMF1-regulated nuclear protein 1	0.0658527	0.374956	-1.77172	5.88732	6.71247
Clec4a2/Clec4b1	C-type lectin domain family 4, member a2/C-type lectin domain family 4, member b1	0.0768849	0.386332	-1.77013	9.927	10.7509
1810013L24Rik	RIKEN cDNA 1810013L24 gene	0.0689543	0.37763	-1.76944	5.82405	6.64734
Grk6	G protein-coupled receptor kinase 6	0.0632745	0.371577	-1.76704	9.54642	10.3678
Tmem204	transmembrane protein 204	0.00593442	0.275872	-1.76695	6.33231	7.15357
Steap4	STEAP family member 4	0.00544149	0.275872	-1.76607	5.87578	6.69632
Nsd1	nuclear receptor-binding SET-domain protein 1	0.0395219	0.338938	-1.76537	7.89019	8.71016
Cass4	Cas scaffolding protein family member 4	0.00205287	0.252978	-1.76488	8.02339	8.84297
Ckap4	cytoskeleton-associated protein 4	0.0812633	0.39211	-1.76454	10.6746	11.4939
4930523C07Rik	RIKEN cDNA 4930523C07 gene	0.0932813	0.405864	-1.76303	6.84914	7.6672
Mecp2	methyl CpG binding protein 2	0.0854654	0.397584	-1.76182	7.40305	8.22012
Kcnj10	potassium inwardly-rectifying channel, subfamily J, member 10	0.00302532	0.259722	-1.76025	7.62907	8.44485
Cdadc1	cytidine and dCMP deaminase domain containing 1	0.0480205	0.351231	-1.75626	5.46051	6.27301
Dnaja1	DnaJ (Hsp40) homolog, subfamily A, member 1	0.0971311	0.410793	-1.75434	9.93215	10.7431
Ankrd12	ankyrin repeat domain 12	0.0323591	0.328796	-1.75269	7.68432	8.49389
Tef	thyrotroph embryonic factor	0.0104143	0.288106	-1.75252	7.3544	8.16383
Herc4	hect domain and RLD 4	0.0181401	0.308047	-1.75122	7.95204	8.7604
Rbm5	RNA binding motif protein 5	0.0390321	0.338552	-1.75009	10.979	11.7864
0610012G03Rik	RIKEN cDNA 0610012G03 gene	0.0380948	0.337338	1.7509	8.69235	7.88425
Jag1	jagged 1	0.140166	0.45649	1.75171	6.50706	5.6983
Npl	N-acetylneuraminate pyruvate lyase	0.0485855	0.35166	1.753	9.93506	9.12523
Brca1	breast cancer 1	0.0158138	0.304597	1.75636	5.93784	5.12525
Mical1	microtubule associated monoxygenase, calponin and LIM domain containing 1	0.027567	0.322778	1.75659	8.1075	7.29473
Lgi2	leucine-rich repeat LGI family, member 2	0.0673163	0.376113	1.7568	4.48991	3.67696
Tnfrsf12a	tumor necrosis factor receptor superfamily, member 12a	0.0242422	0.317773	1.75704	6.99045	6.1773
Eya4	eyes absent 4 homolog (Drosophila)	0.0487605	0.351704	1.75753	7.73286	6.91931
Isyna1	myo-inositol 1-phosphate synthase A1	0.0195693	0.309262	1.75797	8.52394	7.71002
Mettl1	methyltransferase like 1	0.0403802	0.341115	1.75872	7.09476	6.28024
Tmed3	transmembrane emp24 domain containing 3	0.0117303	0.295103	1.76134	10.9469	10.1303
Nek6	NIMA (never in mitosis gene a)-related expressed kinase 6	0.036621	0.336418	1.76249	8.45904	7.64142
Galk2	galactokinase 2	0.000192552	0.219436	1.76265	7.11798	6.30023
Tmem176a	transmembrane protein 176A	0.0639861	0.372019	1.76442	11.8947	11.0755
Usp12	ubiquitin specific peptidase 12	0.000791555	0.242526	1.76532	8.836	8.01608
Postn	periostin, osteoblast specific factor	0.0560203	0.36055	1.76648	6.89721	6.07633
Cyp4v3	cytochrome P450, family 4, subfamily v, polypeptide 3	0.0241485	0.317773	1.76817	6.37427	5.55201
Tmem202	transmembrane protein 202	0.0150782	0.303531	1.76969	4.6129	3.7894
Serpinb6b	serine (or cysteine) peptidase inhibitor, clade B, member 6b	0.0439207	0.345861	1.76978	4.17416	3.35059
Ccl9	chemokine (C-C motif) ligand 9	0.0276754	0.322778	1.76993	5.84619	5.0225
Tfpi	tissue factor pathway inhibitor	0.0585517	0.363338	1.77163	7.92158	7.09651
Abcg1	ATP-binding cassette, sub-family G (WHITE), member 1	0.0120286	0.295385	1.77473	10.1673	9.33965
Rpl6	ribosomal protein L6	0.0135314	0.299744	1.77667	12.6888	11.8596
P2rx4	purinergic receptor P2X, ligand-gated ion channel 4	0.0231778	0.317636	1.77946	10.204	9.37253
Tyw1	tRNA-yW synthesizing protein 1 homolog (S. cerevisiae)	0.0365324	0.336418	1.78033	6.03954	5.20739
Mfsd1	major facilitator superfamily domain containing 1	0.0196862	0.309262	1.78115	9.02075	8.18795
Tomm20	translocase of outer mitochondrial membrane 20 homolog (yeast)	0.0133721	0.298694	1.78157	7.84007	7.00691
Pebp1	phosphatidylethanolamine binding protein 1	0.000641432	0.242526	1.78372	10.49	9.6551
Slc44a1	solute carrier family 44, member 1	0.0342108	0.332459	1.78413	9.33956	8.50434
Soat2	sterol O-acyltransferase 2	0.00768209	0.275872	1.78533	5.8457	5.00951
Erh	enhancer of rudimentary homolog (Drosophila)	0.0574004	0.361718	1.787	7.15763	6.32009
Trib3	tribbles homolog 3 (Drosophila)	0.0409404	0.342245	1.79103	7.08897	6.24818
Myc	myelocytomatosis oncogene	0.0408662	0.342245	1.79289	8.62893	7.78664
Fabp4	fatty acid binding protein 4, adipocyte	0.0106793	0.289679	1.79291	6.30972	5.46742
Edem1	ER degradation enhancer, mannosidase alpha-like 1	0.0167987	0.305845	1.79421	10.2629	9.41953
Gm7285/Rps7	predicted gene 7285/ribosomal protein S7	0.0365813	0.336418	1.79605	9.11188	8.26705
Nucb1	nucleobindin 1	0.00113776	0.245399	1.79626	10.8322	9.98725
Pfdn5	prefoldin 5	0.0324611	0.328796	1.79715	9.78969	8.94398
Nhp2	NHP2 ribonucleoprotein homolog (yeast)	0.00550571	0.275872	1.7982	9.07731	8.23076
Tubb6	tubulin, beta 6	0.00439793	0.267493	1.79978	7.92009	7.07226
Tmcc3	transmembrane and coiled coil domains 3	0.0887888	0.401672	1.80354	8.18081	7.32998
C530028O21Rik	RIKEN cDNA C530028O21 gene	0.110669	0.425782	1.80415	7.38328	6.53196
Dnmt3a	DNA methyltransferase 3A	0.0131797	0.298694	1.8048	8.16466	7.31282
Ptpra	protein tyrosine phosphatase, receptor type, A	0.0157906	0.304597	1.80666	9.2809	8.42758
Trf	transferrin	0.0447373	0.346725	1.80675	12.1773	11.3239
Prune2	prune homolog 2 (Drosophila)	0.0464037	0.349295	1.80729	7.58097	6.72714
Lipa	lysosomal acid lipase A	0.0337768	0.331672	1.80864	10.4642	9.60926
Lrrc59	leucine rich repeat containing 59	0.00372257	0.263415	1.81141	9.22955	8.37243
Gpr84	G protein-coupled receptor 84	0.0169148	0.305845	1.81208	10.9575	10.0998
Fcgr2b	Fc receptor, IgG, low affinity IIb	0.0875666	0.400475	1.81481	8.68315	7.82333
Eif3i	eukaryotic translation initiation factor 3, subunit I	0.00279753	0.254139	1.81608	10.5685	9.70763
Dhx32	DEAH (Asp-Glu-Ala-His) box polypeptide 32	0.0493884	0.353014	1.81749	8.047	7.18505
Adamts1	a disintegrin-like and metallopeptidase (reprolysin type) with thrombospondin type 1	0.0412229	0.342457	1.81881	10.0604	9.19745
Nit2	nitrilase family, member 2	0.0104838	0.288106	1.82106	7.03597	6.17119
Slc11a1	solute carrier family 11 (proton-coupled divalent metal ion transporters), member 1	0.00387082	0.263415	1.82277	10.653	9.78682
Clic4	chloride intracellular channel 4 (mitochondrial)	0.0252389	0.319388	1.82398	10.1774	9.31031
3200002M19Rik	RIKEN cDNA 3200002M19 gene	0.00713917	0.275872	1.82525	8.55979	7.69169
Psmd8	proteasome (prosome, macropain) 26S subunit, non-ATPase, 8	0.0233407	0.317636	1.82541	8.51007	7.64185
Psen2	presenilin 2	0.0022815	0.252978	1.82575	8.72238	7.85389
Ung	uracil DNA glycosylase	0.0440686	0.345929	1.82694	7.50455	6.63512
2010320O07Rik	RIKEN cDNA 2010320O07 gene	0.0476892	0.350824	1.82744	5.35897	4.48915
Nab2	Ngfi-A binding protein 2	0.0127383	0.29859	1.82798	8.52292	7.65267
Vkorc1	vitamin K epoxide reductase complex, subunit 1	0.00520686	0.273625	1.83119	11.0618	10.189
Arrdc4	arrestin domain containing 4	0.024914	0.318056	1.83204	7.69197	6.81852
Plek	pleckstrin	0.0203769	0.309576	1.83215	9.64609	8.77255
Rap2b	RAP2B, member of RAS oncogene family	0.010116	0.286473	1.83383	8.73463	7.85977
Npc2	Niemann Pick type C2	0.0173521	0.307276	1.83895	13.5845	12.7057
Atp5b	ATP synthase, H+ transporting mitochondrial F1 complex, beta subunit	0.0617737	0.368981	1.83975	9.8332	8.95369
Ftl1	ferritin light chain 1	0.0190697	0.309262	1.84304	12.3877	11.5056
Nrp2	neuropilin 2	0.0324826	0.3288	1.8436	8.42498	7.54245
Tmem48	transmembrane protein 48	0.038436	0.337338	1.8452	6.03778	5.154
Chst1	carbohydrate (keratan sulfate Gal-6) sulfotransferase 1	0.0665955	0.375572	1.84578	9.64919	8.76495
Pcna	proliferating cell nuclear antigen	0.00813584	0.277282	1.846	10.3094	9.42498
Nenf	neuron derived neurotrophic factor	0.000838961	0.242526	1.84649	8.38039	7.4956
Timeless	timeless homolog (Drosophila)	0.00291629	0.256511	1.84711	8.10931	7.22403
Mcm5	minichromosome maintenance deficient 5, cell division cycle 46 (S. cerevisiae)	0.0349103	0.333765	1.84731	6.06438	5.17896
Ccdc86	coiled-coil domain containing 86	0.000134456	0.219436	1.85103	7.14249	6.25416
AI504432	expressed sequence AI504432	0.00781814	0.276125	1.85476	9.16448	8.27325
LOC100046344/Nme1	similar to Nucleoside diphosphate kinase A (NDK A) (NDP kinase A) (Tumor metastatic pro)	0.0194078	0.309262	1.85499	8.76585	7.87444
Ddost	dolichyl-di-phosphooligosaccharide-protein glycotransferase	0.0132907	0.298694	1.85646	10.4813	9.58874
Rsad2	radical S-adenosyl methionine domain containing 2	0.00830603	0.278935	1.85984	8.33795	7.44277
Speg	SPEG complex locus	0.0608477	0.36808	1.86113	8.41778	7.5216
Dtnbp1	dystrobrevin binding protein 1	0.00498008	0.273552	1.86161	8.61377	7.71722
Echs1	enoyl Coenzyme A hydratase, short chain, 1, mitochondrial	0.0150472	0.303531	1.86413	8.34559	7.44709
Rps10	ribosomal protein S10	0.0275371	0.322778	1.86413	11.121	10.2225
Gnb2l1	guanine nucleotide binding protein (G protein), beta polypeptide 2 like 1	0.0277465	0.322778	1.86989	12.5682	11.6653
Gm10260/LOC100047828/Rps18	predicted gene 10260/similar to ribosomal protein/ribosomal protein S18	0.0310101	0.328075	1.87412	11.3134	10.4072
Mrpl27	mitochondrial ribosomal protein L27	0.0049673	0.273552	1.87952	8.97215	8.06178
Csf2ra	colony stimulating factor 2 receptor, alpha, low-affinity (granulocyte-macrophage)	0.0240698	0.317773	1.8801	9.64572	8.73491
Gm(11599/12366/14583/5921/6139/8841)/Rps2/Rps2-ps6	predicted gene 11599/40S RIBOSOMAL PROTEIN S2/ribosomal protein S2 pseudogene	0.0359126	0.335939	1.88013	13.4094	12.4986
4930486L24Rik	RIKEN cDNA 4930486L24 gene	0.0200547	0.309262	1.88074	7.51147	6.60018
Zap70	zeta-chain (TCR) associated protein kinase	0.00805724	0.277282	1.888	10.2474	9.33057
Eef1g/LOC100047986	eukaryotic translation elongation factor 1 gamma/similar to eukaryotic translation	0.00519378	0.273625	1.88958	11.892	10.9739
Ifi44	interferon-induced protein 44	0.00664839	0.275872	1.89164	5.65553	4.7359
Gm3379/Gm4892/Gm7476/Rpl10	predicted gene 3379/ribosomal protein 10 pseudogene/60S ribosomal protein L10	0.0359692	0.336287	1.89287	12.2958	11.3752
Lap3	leucine aminopeptidase 3	0.0108325	0.290807	1.89817	9.08961	8.165
Gga2	golgi associated, gamma adaptin ear containing, ARF binding protein 2	0.0101506	0.286516	1.89905	8.35764	7.43236
Inf2	inverted formin, FH2 and WH2 domain containing	0.000586183	0.242526	1.90133	7.83278	6.90577
Cndp2	CNDP dipeptidase 2 (metallopeptidase M20 family)	0.0183344	0.308286	1.90193	10.2506	9.32315
Atp1b3	ATPase, Na+/K+ transporting, beta 3 polypeptide	0.00773396	0.275872	1.90198	11.121	10.1935
Lyzl4	lysozyme-like 4	0.015674	0.304597	1.90218	5.85843	4.93078
Fblim1	filamin binding LIM protein 1	0.00118471	0.245399	1.90489	7.37824	6.44853
Rgs1	regulator of G-protein signaling 1	0.0449435	0.346725	1.90939	11.785	10.8519
Socs2	suppressor of cytokine signaling 2	0.0700513	0.378478	1.91402	6.9553	6.01869
Tpi1	triosephosphate isomerase 1	0.00589847	0.275872	1.91456	10.4924	9.5554
Mmd	monocyte to macrophage differentiation-associated	0.00472367	0.27244	1.92019	7.59811	6.65685
Cd5	CD5 antigen	0.0501392	0.353609	1.92097	5.94729	5.00546
Gba	glucosidase, beta, acid	0.0123857	0.297683	1.92188	11.4298	10.4873
H2-Q8	histocompatibility 2, Q region locus 8	0.0489561	0.352036	1.92213	7.55143	6.60873
Oas1a	2'-5' oligoadenylate synthetase 1A	0.00262036	0.25346	1.92221	10.9292	9.98646
Renbp	renin binding protein	0.0109502	0.292401	1.92406	9.08209	8.13794
Cops6	COP9 (constitutive photomorphogenic) homolog, subunit 6 (Arabidopsis thaliana)	0.0213061	0.312871	1.92419	9.06232	8.11807
4921525O09Rik	RIKEN cDNA 4921525O09 gene	0.0246036	0.317773	1.92453	8.11538	7.17087
Dhrs3	dehydrogenase/reductase (SDR family) member 3	0.00625337	0.275872	1.92933	10.364	9.41588
Plbd2	phospholipase B domain containing 2	0.00857587	0.279182	1.93233	8.65055	7.70021
Id2	inhibitor of DNA binding 2	0.00587923	0.275872	1.93242	8.07797	7.12756
Cdk18	cyclin-dependent kinase 18	0.0237855	0.317773	1.93293	6.47378	5.52299
Akr1a4	aldo-keto reductase family 1, member A4 (aldehyde reductase)	0.0180828	0.308047	1.93608	12.1475	11.1944
Sulf2	sulfatase 2	0.00580919	0.275872	1.93831	6.79631	5.84151
Cd99	CD99 antigen	0.0737633	0.383565	1.93922	9.22913	8.27366
Atp6v1c1	ATPase, H+ transporting, lysosomal V1 subunit C1	0.0271079	0.321735	1.94033	10.4207	9.46439
Hmgn3	high mobility group nucleosomal binding domain 3	0.00318786	0.260146	1.94328	6.77312	5.81463
Stat1	signal transducer and activator of transcription 1	0.0185946	0.30889	1.94347	8.41667	7.45804
Fuca1	fucosidase, alpha-L- 1, tissue	0.00666106	0.275872	1.94432	10.0849	9.12559
Slc36a4	solute carrier family 36 (proton/amino acid symporter), member 4	0.0317709	0.328796	1.94438	7.02014	6.06082
Leprel2	leprecan-like 2	0.0213069	0.312871	1.94631	6.96071	5.99997
AW112010	expressed sequence AW112010	0.00832715	0.279133	1.94656	8.16505	7.20412
B2m	beta-2 microglobulin	0.0195878	0.309262	1.95259	13.1455	12.1801
Maged1	melanoma antigen, family D, 1	0.0713793	0.379901	1.95374	7.82647	6.86023
Scarb2	scavenger receptor class B, member 2	0.00860705	0.279182	1.96102	10.3397	9.36806
Cyp2r1	cytochrome P450, family 2, subfamily r, polypeptide 1	0.0138207	0.30104	1.96379	4.71442	3.74077
Slc2a6	solute carrier family 2 (facilitated glucose transporter), member 6	7.03263e-05	0.219436	1.96509	7.72388	6.74929
Slamf8	SLAM family member 8	0.0307085	0.327652	1.96562	8.38772	7.41273
Rplp0	ribosomal protein, large, P0	0.0554079	0.360094	1.96819	12.1436	11.1667
Oasl2	2'-5' oligoadenylate synthetase-like 2	0.00694133	0.275872	1.96936	7.8741	6.89638
Gstm5	glutathione S-transferase, mu 5	0.0672374	0.375967	1.97257	8.56972	7.58965
Rpn2	ribophorin II	0.00359439	0.263415	1.97581	9.81586	8.83341
Cyb5r3	cytochrome b5 reductase 3	0.0526198	0.355885	1.97879	8.01731	7.03269
Atox1	ATX1 (antioxidant protein 1) homolog 1 (yeast)	0.00121801	0.245399	1.98052	10.5194	9.53349
Vat1	Vesicle amine transport protein 1 homolog (T californica)	0.0767925	0.386289	1.9817	10.1955	9.20878
Sqle	squalene epoxidase	0.0256162	0.320397	1.98409	8.23753	7.24905
Hif1a	hypoxia inducible factor 1, alpha subunit	0.0574353	0.361837	1.98564	9.60274	8.61314
Coq7	demethyl-Q 7	0.0268783	0.321415	1.99366	8.08586	7.09044
Cd34	CD34 antigen	0.0494777	0.353209	1.99683	11.0593	10.0616
Pgcp	plasma glutamate carboxypeptidase	0.0570898	0.361493	1.99886	8.56192	7.56274
Cd274	CD274 antigen	0.00122499	0.245399	2.00157	8.1216	7.12046
C1qbp	complement component 1, q subcomponent binding protein	0.0538322	0.357687	2.00249	9.04876	8.04697
Ahnak2	AHNAK nucleoprotein 2	0.0125797	0.298152	2.00366	6.4487	5.44606
Atp5g2	ATP synthase, H+ transporting, mitochondrial F0 complex, subunit C2 (subunit 9)	0.0115574	0.295103	2.00567	9.65644	8.65236
Slc39a4	solute carrier family 39 (zinc transporter), member 4	0.0346496	0.333347	2.00865	7.77268	6.76646
Adssl1	adenylosuccinate synthetase like 1	0.00691927	0.275872	2.00901	8.84034	7.83385
Bcl2	B-cell leukemia/lymphoma 2	0.00426231	0.266484	2.01229	5.95397	4.94513
Rpl18	ribosomal protein L18	0.0180687	0.308047	2.01287	10.6592	9.64994
Nup205	nucleoporin 205	0.000419866	0.239701	2.01673	8.99333	7.98131
Gm10071/Gm12918/Gm15710/Rpl13	predicted gene 10071/predicted gene 12918/predicted gene 15710	0.0152274	0.303531	2.01689	11.6787	10.6666
5033414D02Rik	RIKEN cDNA 5033414D02 gene	0.00773284	0.275872	2.01723	9.31523	8.30286
Maff	v-maf musculoaponeurotic fibrosarcoma oncogene family, protein F (avian)	0.0136419	0.300312	2.01795	9.0223	8.0094
Slc2a1	solute carrier family 2 (facilitated glucose transporter), member 1	0.00254628	0.252978	2.01846	8.09892	7.08567
C1qb	complement component 1, q subcomponent, beta polypeptide	0.0596829	0.365193	2.02509	13.6223	12.6043
Vcam1	vascular cell adhesion molecule 1	0.0303162	0.327103	2.02868	8.18377	7.16323
Pdgfa	platelet derived growth factor, alpha	0.0134616	0.299522	2.02965	7.8176	6.79637
Gaa	glucosidase, alpha, acid	0.0124984	0.297936	2.03011	9.02436	8.0028
Cd86	CD86 antigen	0.0149541	0.303531	2.03146	9.49188	8.46936
Ttyh2	tweety homolog 2 (Drosophila)	0.0155778	0.30434	2.03855	7.58651	6.55897
Bsg	basigin	0.00255561	0.252978	2.04177	8.95786	7.92804
Anxa4	annexin A4	0.037882	0.337338	2.04303	7.41914	6.38844
4833444G19Rik	RIKEN cDNA 4833444G19 gene	0.0500612	0.353581	2.04562	7.4283	6.39576
Galc	galactosylceramidase	0.000392894	0.239701	2.04608	8.70473	7.67187
Galnt7	UDP-N-acetyl-alpha-D-galactosamine: polypeptide N-acetylgalactosaminyltransferase 7	0.0162109	0.304711	2.0486	6.11292	5.07828
Rpl12	ribosomal protein L12	0.0102662	0.287708	2.05007	11.0944	10.0587
Fmn1	formin 1	0.016929	0.305845	2.05111	7.65434	6.61793
Gm7901/Gm8096/Gm8341/Gm9252/Phgdh	3-phosphoglycerate dehydrogenase pseudogene/3-phosphoglycerate dehydrogenase pseudogene	0.0190733	0.309262	2.0532	7.56907	6.53119
Ell2	elongation factor RNA polymerase II 2	0.0610093	0.368154	2.05548	8.71451	7.67503
Rgs16	regulator of G-protein signaling 16	0.0138593	0.301072	2.05689	6.277	5.23654
Pdgfc	platelet-derived growth factor, C polypeptide	0.0627608	0.37098	2.05728	7.42499	6.38426
M6pr	mannose-6-phosphate receptor, cation dependent	0.0273271	0.322449	2.06031	8.60418	7.56132
F630110N24Rik	RIKEN cDNA F630110N24 gene	0.0222087	0.316362	2.06087	9.4399	8.39665
Pvt1	plasmacytoma variant translocation 1	0.07661	0.38627	2.06575	4.86561	3.81895
Tubb5	tubulin, beta 5	0.0146465	0.303531	2.06745	11.057	10.0091
Dusp2	dual specificity phosphatase 2	0.00332815	0.260688	2.0717	8.78248	7.73166
LOC100045677/Mcm3	similar to DNA replication licensing factor MCM3	0.0175491	0.307599	2.07225	7.06187	6.01067
Uap1l1	UDP-N-acteylglucosamine pyrophosphorylase 1-like 1	0.0425452	0.343383	2.07568	9.51472	8.46114
Masp1	mannan-binding lectin serine peptidase 1	0.00584672	0.275872	2.07592	8.05225	6.9985
Zfand2a	zinc finger, AN1-type domain 2A	0.0158807	0.304597	2.0865	9.86896	8.80788
Cd84	CD84 antigen	0.03876	0.338323	2.08831	11.3179	10.2555
H2-M3	histocompatibility 2, M region locus 3	0.053227	0.356541	2.09027	10.9394	9.87571
Plau	plasminogen activator, urokinase	0.0359015	0.335939	2.09676	6.72539	5.65723
Cdk4/LOC640611	cyclin-dependent kinase 4/similar to Cell division protein kinase 4	0.0903072	0.402907	2.09844	7.83775	6.76843
Ctla2b	cytotoxic T lymphocyte-associated protein 2 beta	0.0283704	0.323605	2.10147	11.0302	9.95882
Fcrls	Fc receptor-like S, scavenger receptor	0.0417648	0.342757	2.10319	12.4045	11.3319
Bcl2a1a/Bcl2a1b/Bcl2a1d	B-cell leukemia/lymphoma 2 related protein A1a/B-cell leukemia/lymphoma 2 related protein	0.0103028	0.287956	2.1046	10.9235	9.84991
Alcam	activated leukocyte cell adhesion molecule	0.0328954	0.329975	2.1084	6.30394	5.22779
Mmp2	matrix metallopeptidase 2	0.0369214	0.336767	2.10979	9.40319	8.32609
Rasgef1b	RasGEF domain family, member 1B	0.00911672	0.282982	2.11191	7.93252	6.85397
Ppap2a	phosphatidic acid phosphatase type 2A	0.0184589	0.308286	2.11554	8.19344	7.11241
Cxcl11	chemokine (C-X-C motif) ligand 11	0.0133711	0.298694	2.11622	6.91735	5.83586
Shisa5	shisa homolog 5 (Xenopus laevis)	0.0222614	0.316378	2.11801	11.1119	10.0292
Ctnnb1	catenin (cadherin associated protein), beta 1	0.0448901	0.346725	2.11903	6.77138	5.68798
Coro1c	coronin, actin binding protein 1C	0.00827665	0.278395	2.12124	7.27152	6.18661
Tmem206	transmembrane protein 206	0.0098467	0.285314	2.12244	6.20571	5.11999
Nes	nestin	0.0344535	0.333031	2.12284	8.16809	7.08209
Cct3	chaperonin containing Tcp1, subunit 3 (gamma)	0.0453959	0.347691	2.12308	6.37072	5.28456
Ppt1	palmitoyl-protein thioesterase 1	0.0300289	0.327096	2.12781	9.57834	8.48897
Rpl32	ribosomal protein L32	0.0150944	0.303531	2.1279	10.1538	9.06436
Crtap	cartilage associated protein	0.0207876	0.311225	2.13188	8.78649	7.69436
Hscb	HscB iron-sulfur cluster co-chaperone homolog (E. coli)	0.0264281	0.320914	2.13507	8.07517	6.98088
Timp2	tissue inhibitor of metalloproteinase 2	0.00619924	0.275872	2.1372	12.8576	11.7619
Aplp2	amyloid beta (A4) precursor-like protein 2	0.021087	0.31191	2.14754	8.4204	7.31772
Ggh	gamma-glutamyl hydrolase	0.0143381	0.302179	2.14793	9.42032	8.31737
Slc15a3	solute carrier family 15, member 3	0.00694502	0.275872	2.14963	11.0601	9.95605
St8sia6	ST8 alpha-N-acetyl-neuraminide alpha-2,8-sialyltransferase 6	0.0977162	0.411302	2.15316	7.90135	6.79489
Fth1	ferritin heavy chain 1	0.0315655	0.328796	2.15525	13.0761	11.9682
Bambi	BMP and activin membrane-bound inhibitor, homolog (Xenopus laevis)	0.021791	0.3151	2.15531	8.27355	7.16566
Fam46c	family with sequence similarity 46, member C	0.00622947	0.275872	2.16993	9.59007	8.47243
Capg	capping protein (actin filament), gelsolin-like	0.0304875	0.327319	2.17015	9.91601	8.79821
Mpa2l	macrophage activation 2 like	0.0720287	0.3809	2.17121	4.7687	3.65021
Gdf15	growth differentiation factor 15	0.00133559	0.245399	2.1722	7.5473	6.42814
Fgf13	fibroblast growth factor 13	0.0175578	0.307599	2.17919	8.00282	6.87902
Ero1lb	ERO1-like beta (S. cerevisiae)	0.00719045	0.275872	2.17922	6.40323	5.27941
Cdkn1a	cyclin-dependent kinase inhibitor 1A (P21)	0.00511598	0.273625	2.1851	9.31064	8.18294
Grn	granulin	0.00938181	0.283898	2.18744	12.8784	11.7491
Suclg2	succinate-Coenzyme A ligase, GDP-forming, beta subunit	0.000177646	0.219436	2.18834	7.26718	6.13735
8030447M02Rik	RIKEN cDNA 8030447M02 gene	0.00340564	0.260688	2.19144	6.47718	5.3453
Stag3	stromal antigen 3	0.00625765	0.275872	2.19357	7.27888	6.14561
Sdf4	stromal cell derived factor 4	0.00817241	0.277967	2.19682	10.2208	9.08541
Acaca	acetyl-Coenzyme A carboxylase alpha	0.0300947	0.327096	2.20169	8.41883	7.28021
Rnf128	ring finger protein 128	0.000898871	0.24528	2.2139	8.56052	7.41393
Plcxd1	phosphatidylinositol-specific phospholipase C, X domain containing 1	0.00430039	0.2666	2.22267	4.26468	3.11238
Cdk4	cyclin-dependent kinase 4	0.0897022	0.402274	2.22268	8.49065	7.33834
Rragd	Ras-related GTP binding D	0.129574	0.445806	2.22475	7.58517	6.43153
Ctsa	cathepsin A	0.00772599	0.275872	2.22914	12.5868	11.4303
Slamf9	SLAM family member 9	0.0217642	0.3151	2.23341	10.6095	9.45021
Ctsl	cathepsin L	0.0431285	0.344302	2.23595	12.6418	11.4809
Cd83	CD83 antigen	0.0117007	0.295103	2.23884	12.6628	11.5
Itga5	integrin alpha 5 (fibronectin receptor alpha)	0.00843849	0.279182	2.23904	6.02765	4.86477
Tgtp1/Tgtp2	T-cell specific GTPase 1/T-cell specific GTPase 2	0.0422577	0.343113	2.24379	8.10194	6.93601
Prdx1	peroxiredoxin 1	0.032149	0.328796	2.24523	9.98786	8.821
Pfkl	phosphofructokinase, liver, B-type	0.00561408	0.275872	2.25425	10.911	9.7384
Lonrf3	LON peptidase N-terminal domain and ring finger 3	0.0163026	0.304711	2.26775	10.1855	9.00421
H2-D1	histocompatibility 2, D region locus 1	0.031972	0.328796	2.27015	11.225	10.0422
Tgif1	TGFB-induced factor homeobox 1	0.0261935	0.320497	2.27478	7.71052	6.52479
Ccl3	chemokine (C-C motif) ligand 3	0.00330496	0.260688	2.27874	12.9251	11.7369
Sqstm1	sequestosome 1	0.00562886	0.275872	2.27958	9.85986	8.67109
Naglu	alpha-N-acetylglucosaminidase (Sanfilippo disease IIIB)	0.0105536	0.288471	2.28182	9.79053	8.60034
Apoc2	apolipoprotein C-II	0.0539716	0.357789	2.28269	7.91675	6.72601
0610031J06Rik	RIKEN cDNA 0610031J06 gene	0.00717566	0.275872	2.28477	11.2053	10.0133
LOC100047091/Tmem163	hypothetical protein LOC100047091/transmembrane protein 163	0.0755934	0.385319	2.292	5.41806	4.22145
Pon3	paraoxonase 3	0.00710799	0.275872	2.29436	9.28291	8.08482
Colec12	collectin sub-family member 12	0.00964128	0.285314	2.29728	6.00362	4.80369
Slc7a2	solute carrier family 7 (cationic amino acid transporter, y+ system), member 2	0.067582	0.376113	2.30429	5.91153	4.70721
Dkk2	dickkopf homolog 2 (Xenopus laevis)	0.0523736	0.355346	2.31559	4.64607	3.43469
Glipr1	GLI pathogenesis-related 1 (glioma)	0.00898374	0.280982	2.32279	10.9841	9.76821
Gusb	glucuronidase, beta	0.00616613	0.275872	2.3321	8.52968	7.30805
Pvrl3	poliovirus receptor-related 3	0.0466626	0.349754	2.33437	4.68694	3.46391
Got1	glutamate oxaloacetate transaminase 1, soluble	0.0300435	0.327096	2.33465	7.93409	6.71089
Sh3pxd2b	SH3 and PX domains 2B	0.0375332	0.337338	2.34026	8.53584	7.30917
Cxcl10	chemokine (C-X-C motif) ligand 10	0.0175712	0.307599	2.34364	8.34755	7.1188
Ephx1	epoxide hydrolase 1, microsomal	0.0150398	0.303531	2.34438	8.37506	7.14585
Cstb	cystatin B	0.0187527	0.309033	2.34444	9.27705	8.04781
Efr3b	EFR3 homolog B (S. cerevisiae)	0.0578164	0.36237	2.35222	6.39352	5.1595
Mdfic	MyoD family inhibitor domain containing	0.013197	0.298694	2.3582	9.63023	8.39255
Fabp5/Gm6166	fatty acid binding protein 5, epidermal/predicted gene 6166	0.0252935	0.319541	2.36109	12.2025	10.963
Ergic3	ERGIC and golgi 3	0.0662485	0.375207	2.36454	8.09464	6.85308
Bhlhe40	basic helix-loop-helix family, member e40	0.0144162	0.303068	2.38512	8.9387	7.68464
Ifit1	interferon-induced protein with tetratricopeptide repeats 1	0.011698	0.295103	2.393	7.40613	6.1473
Tnf	tumor necrosis factor	0.0236848	0.317773	2.39703	9.42212	8.16087
Pkib	protein kinase inhibitor beta, cAMP dependent, testis specific	0.0707395	0.379406	2.39866	7.45906	6.19683
Scpep1	serine carboxypeptidase 1	0.0067738	0.275872	2.40418	8.56433	7.29879
Iigp1	interferon inducible GTPase 1	0.0104255	0.288106	2.40563	7.38553	6.11912
Dpys	dihydropyrimidinase	0.000223956	0.219436	2.41484	5.81931	4.54739
Lag3	lymphocyte-activation gene 3	0.006265	0.275872	2.42227	9.89126	8.6149
Trem2	triggering receptor expressed on myeloid cells 2	0.0260376	0.320468	2.42404	10.8877	9.61032
Cd244	CD244 natural killer cell receptor 2B4	0.0542796	0.358638	2.42636	8.07654	6.79774
Clec7a	C-type lectin domain family 7, member a	0.0195942	0.309262	2.43379	11.8922	10.609
Cpd	carboxypeptidase D	0.0221151	0.316323	2.43384	8.76492	7.48168
Gnas	GNAS (guanine nucleotide binding protein, alpha stimulating) complex locus	0.0152902	0.303531	2.43402	12.0513	10.768
Gem	GTP binding protein (gene overexpressed in skeletal muscle)	0.101451	0.414745	2.43878	9.11684	7.83068
Chst2	carbohydrate sulfotransferase 2	0.00673541	0.275872	2.46924	5.56671	4.26265
Asph	aspartate-beta-hydroxylase	0.000703057	0.242526	2.47974	6.51887	5.20867
LOC100048346/Usp18	similar to ubiquitin specific protease UBP43/ubiquitin specific peptidase 18	0.0250503	0.318253	2.48948	8.12683	6.81099
H2-K1	Histocompatibility 2, K1, K region	0.0205669	0.310231	2.50373	10.6	9.2759
D10Wsu52e	DNA segment, Chr 10, Wayne State University 52, expressed	0.0215946	0.314484	2.50653	8.93938	7.61369
Flt1	FMS-like tyrosine kinase 1	0.0127739	0.29859	2.51515	7.51972	6.18907
Ass1	argininosuccinate synthetase 1	0.00228161	0.252978	2.529	6.64448	5.30592
Mx1	myxovirus (influenza virus) resistance 1	0.00160294	0.245399	2.53557	8.09571	6.7534
Adcy3	adenylate cyclase 3	0.000219407	0.219436	2.53719	7.88488	6.54165
Ccl4	chemokine (C-C motif) ligand 4	0.0214304	0.313497	2.54133	11.4963	10.1507
Ptger4	prostaglandin E receptor 4 (subtype EP4)	0.00738878	0.275872	2.56908	5.67827	4.31702
Cadm1	cell adhesion molecule 1	0.00396722	0.263415	2.58209	10.7451	9.37653
Rrad	Ras-related associated with diabetes	0.00341649	0.260688	2.58556	8.27118	6.90071
1300002K09Rik	RIKEN cDNA 1300002K09 gene	0.0297484	0.327096	2.59816	5.27843	3.90094
Mcm2	minichromosome maintenance deficient 2 mitotin (S. cerevisiae)	0.00213338	0.252978	2.60116	6.79534	5.41618
Afp	alpha fetoprotein	0.0308255	0.328075	2.61048	7.74312	6.3588
Prdx4	peroxiredoxin 4	0.0110083	0.292614	2.62332	9.49822	8.10683
Cd48	CD48 antigen	0.0122358	0.296214	2.63379	9.70682	8.30968
C3ar1	complement component 3a receptor 1	0.0324287	0.328796	2.64016	10.9759	9.57523
Psat1	phosphoserine aminotransferase 1	0.0139802	0.30154	2.64275	8.71881	7.31677
Gnptab	N-acetylglucosamine-1-phosphate transferase, alpha and beta subunits	0.0269948	0.321735	2.6452	7.77348	6.3701
Nlrc3	NLR family, CARD domain containing 3	0.0848416	0.39683	2.66197	5.67962	4.26713
Cd200r4	CD200 receptor 4	0.0703854	0.378632	2.68485	6.03186	4.60702
Alkbh2	alkB, alkylation repair homolog 2 (E. coli)	0.0107953	0.290008	2.68974	7.62678	6.19932
Ssr4	signal sequence receptor, delta	0.00367108	0.263415	2.69694	11.3331	9.90175
Lama3	laminin, alpha 3	0.0188999	0.309262	2.71088	6.51798	5.07922
Fabp3	fatty acid binding protein 3, muscle and heart	0.0135725	0.300065	2.72002	6.95902	5.5154
Ifit3	interferon-induced protein with tetratricopeptide repeats 3	0.0486291	0.35166	2.72815	8.88461	7.43669
Glb1	galactosidase, beta 1	0.000438424	0.239833	2.75827	8.51987	7.05611
Npnt	nephronectin	0.0242577	0.317773	2.78344	8.97833	7.50146
Ly9	lymphocyte antigen 9	0.00926341	0.283268	2.83001	8.69698	7.19618
Bst2	bone marrow stromal cell antigen 2	0.000161427	0.219436	2.84022	8.99053	7.48452
H2-D1/H2-K1/LOC100044874	histocompatibility 2, D region locus 1/histocompatibility 2, K1, K region	0.0266412	0.321415	2.84372	8.94922	7.44144
Ak3l1/LOC100047616	adenylate kinase 3-like 1/similar to adenylate kinase 4	0.0575686	0.362047	2.88203	7.08374	5.55666
Cd68	CD68 antigen	0.00755824	0.275872	2.89124	11.9327	10.401
Lrpap1	low density lipoprotein receptor-related protein associated protein 1	0.000526984	0.242526	2.9036	9.53766	7.99982
Apbb2	amyloid beta (A4) precursor protein-binding, family B, member 2	0.0316384	0.328796	2.90443	8.52199	6.98373
Tlr2	toll-like receptor 2	0.00241221	0.252978	2.95305	11.9403	10.3781
St14	suppression of tumorigenicity 14 (colon carcinoma)	0.000909301	0.24528	2.98294	9.00424	7.4275
Apoe	apolipoprotein E	0.00146431	0.245399	3.03489	14.3402	12.7386
Serpine1	serine (or cysteine) peptidase inhibitor, clade E, member 1	0.0145154	0.303364	3.0672	9.33141	7.71449
Ctsz	cathepsin Z	0.0248486	0.317773	3.09234	12.3988	10.7701
Enpp1	ectonucleotide pyrophosphatase/phosphodiesterase 1	0.0126961	0.29859	3.11047	7.68781	6.05067
Siglec5	sialic acid binding Ig-like lectin 5	0.0319269	0.328796	3.11805	8.47558	6.83493
Egln3	EGL nine homolog 3 (C. elegans)	0.0249503	0.318056	3.13	8.52887	6.8827
H2-Q6/LOC68395	histocompatibility 2, Q region locus 6/histocompatibility 2, Q region locus 6-like	0.0412531	0.342457	3.15127	10.4786	8.82271
Myo1e	myosin IE	0.0107067	0.28969	3.15144	7.63144	5.97543
Gla	galactosidase, alpha	0.00112303	0.245399	3.16702	7.86073	6.1976
5430435G22Rik	RIKEN cDNA 5430435G22 gene	0.00562937	0.275872	3.1757	9.16705	7.49997
Cspg4	chondroitin sulfate proteoglycan 4	0.0032347	0.260688	3.17748	7.10136	5.43348
Csf1	colony stimulating factor 1 (macrophage)	0.0422196	0.343113	3.20252	8.79563	7.11643
Nceh1	arylacetamide deacetylase-like 1	0.00522986	0.273625	3.21794	9.70809	8.02195
Il2rg	interleukin 2 receptor, gamma chain	0.0192382	0.309262	3.25915	8.71696	7.01247
Lox	lysyl oxidase	0.0027398	0.254139	3.43948	7.64913	5.86694
Syngr1	synaptogyrin 1	0.00737802	0.275872	3.4485	10.9913	9.20537
Cox6a2	cytochrome c oxidase, subunit VI a, polypeptide 2	0.00323898	0.260688	3.452	7.61643	5.82899
Ifit2	interferon-induced protein with tetratricopeptide repeats 2	0.0210035	0.31181	3.47431	8.92653	7.1298
Fabp5	fatty acid binding protein 5, epidermal	0.00261778	0.25346	3.52826	8.64506	6.8261
Cd9	CD9 antigen	0.0147884	0.303531	3.54861	11.1759	9.34865
Bcar3	breast cancer anti-estrogen resistance 3	0.0313106	0.328656	3.57971	7.92	6.08015
Il4i1/Nup62-il4i1	interleukin 4 induced 1/Nup62-Il4i1 protein	0.0133473	0.298694	3.76772	8.45343	6.53974
Klrb1b	killer cell lectin-like receptor subfamily B member 1B	0.00951673	0.284771	3.79334	6.01486	4.09139
Mif	macrophage migration inhibitory factor	0.000410018	0.239701	3.80272	10.7356	8.80859
Ptchd1	patched domain containing 1	0.0248403	0.317773	3.967	6.30959	4.32154
Rai14	retinoic acid induced 14	0.000807279	0.242526	4.06474	9.09872	7.07556
Gas2l3	growth arrest-specific 2 like 3	0.0050867	0.273625	4.06554	8.90781	6.88436
Ctla2a/Ctla2b	cytotoxic T lymphocyte-associated protein 2 alpha/cytotoxic T lymphocyte-associated	0.00852364	0.279182	4.12567	8.405	6.36037
Dpp7	dipeptidylpeptidase 7	0.00188087	0.248081	4.13441	8.1555	6.10782
Pdcd1	programmed cell death 1	0.00490574	0.272632	4.25383	8.60454	6.51578
Cd22	CD22 antigen	0.0174446	0.307599	4.2551	10.3688	8.27962
Pld3	phospholipase D family, member 3	0.0254882	0.320179	4.4062	10.8354	8.69583
Cxcl14	chemokine (C-X-C motif) ligand 14	0.0123841	0.297683	4.46798	7.75721	5.59759
Cxcl16	chemokine (C-X-C motif) ligand 16	0.0127156	0.29859	4.47805	9.53973	7.37686
Ank	progressive ankylosis	0.0102337	0.287212	4.5062	10.5806	8.40872
Klrb1a	killer cell lectin-like receptor subfamily B member 1A	0.000289065	0.228721	4.6519	6.53853	4.32071
Ctla2a	cytotoxic T lymphocyte-associated protein 2 alpha	0.0127586	0.29859	4.69096	8.01576	5.78587
Etl4	enhancer trap locus 4	0.0494615	0.353209	4.74508	7.15416	4.90772
Cd72	CD72 antigen	0.0304922	0.327319	4.81492	9.88434	7.61683
Mmp12	matrix metallopeptidase 12	0.00583992	0.275872	4.92137	6.19706	3.898
Ccl5	chemokine (C-C motif) ligand 5	0.0248208	0.317773	5.07946	9.60582	7.26114
Ctsb	cathepsin B	0.0354786	0.335038	5.11443	11.6409	9.28631
Cxcl13	chemokine (C-X-C motif) ligand 13	0.000898845	0.24528	5.73053	7.14864	4.62997
Lgals3bp	lectin, galactoside-binding, soluble, 3 binding protein	0.0366225	0.336418	5.76203	9.4876	6.96102
Axl	AXL receptor tyrosine kinase	0.0278528	0.322778	6.466	9.60112	6.90824
Actr3b	ARP3 actin-related protein 3 homolog B (yeast)	0.0191139	0.309262	6.53605	7.6502	4.94178
Tmem178	transmembrane protein 178	0.0287314	0.325	6.63845	6.94697	4.21612
Itgax	integrin alpha X	0.00490732	0.272632	7.58589	10.8874	7.96411
Fam20c	family with sequence similarity 20, member C	0.00220756	0.252978	9.08944	10.1016	6.9174
Ch25h	cholesterol 25-hydroxylase	0.00386809	0.263415	11.0765	10.4654	6.99596
Igf1	insulin-like growth factor 1	0.000846721	0.242526	12.6168	10.158	6.5007
Lpl	lipoprotein lipase	0.00183082	0.248081	13.1029	9.18494	5.47313
Spp1	secreted phosphoprotein 1	0.00359756	0.263415	16.8328	12.8077	8.73454
Cst7	cystatin F (leukocystatin)	0.00151996	0.245399	20.0953	12.273	7.94417
